# Supplementary material for: The human DEPhOsphorylation Database DEPOD: 2019 update
Source: Database (Oxford). 2019 Dec 14;2019:baz133. doi: 10.1093/database/baz133 (PMC6911163; doi:10.1093/database/baz133)
Supplement: DEPOD_Supplementary_Table_S1_baz133 [file depod_supplementary_table_s1_baz133.xls]

## Sheet: PPase_relevant_GOs
GO:0004035	molecular_function	alkaline phosphatase activity
GO:0102520	molecular_function	L-threonine O-3-phosphate phosphatase activity
GO:0102531	molecular_function	ecdysteroid-phosphate phosphatase activity
GO:0102537	molecular_function	ecdysone-phosphate phosphatase activity
GO:0043755	molecular_function	alpha-ribazole phosphatase activity
GO:0047765	molecular_function	caldesmon-phosphatase activity
GO:0047846	molecular_function	deoxynucleotide 3'-phosphatase activity
GO:0008253	molecular_function	5'-nucleotidase activity
GO:0008252	molecular_function	nucleotidase activity
GO:0047873	molecular_function	dolichyl-phosphatase activity
GO:0008441	molecular_function	3'(2'),5'-bisphosphate nucleotidase activity
GO:0070456	molecular_function	galactose-1-phosphate phosphatase activity
GO:0070457	molecular_function	D-galactose-1-phosphate phosphatase activity
GO:0033192	molecular_function	calmodulin-dependent protein phosphatase activity
GO:0008138	molecular_function	protein tyrosine/serine/threonine phosphatase activity
GO:0008195	molecular_function	phosphatidate phosphatase activity
GO:0008160	molecular_function	protein tyrosine phosphatase activator activity
GO:0038078	molecular_function	MAP kinase phosphatase activity involved in regulation of innate immune response
GO:0016791	molecular_function	phosphatase activity
GO:0008420	molecular_function	CTD phosphatase activity
GO:0047954	molecular_function	glycerol-2-phosphatase activity
GO:0008330	molecular_function	protein tyrosine/threonine phosphatase activity
GO:0102091	molecular_function	phosphatidylinositol-5-phosphate 5-phosphatase activity
GO:0008877	molecular_function	glucose-1-phosphatase activity
GO:0008894	molecular_function	guanosine-5'-triphosphate,3'-diphosphate diphosphatase activity
GO:0043136	molecular_function	glycerol-3-phosphatase activity
GO:0047630	molecular_function	ADP-phosphoglycerate phosphatase activity
GO:0047647	molecular_function	alkylacetylglycerophosphatase activity
GO:0050531	molecular_function	mannosyl-3-phosphoglycerate phosphatase activity
GO:0050532	molecular_function	2-phosphosulfolactate phosphatase activity
GO:0050530	molecular_function	glucosylglycerol 3-phosphatase activity
GO:0098518	molecular_function	polynucleotide phosphatase activity
GO:0098519	molecular_function	nucleotide phosphatase activity, acting on free nucleotides
GO:0098627	molecular_function	protein arginine phosphatase activity
GO:0072542	molecular_function	protein phosphatase activator activity
GO:0047572	molecular_function	3-phosphoglycerate phosphatase activity
GO:0047538	molecular_function	2-carboxy-D-arabinitol-1-phosphatase activity
GO:0004651	molecular_function	polynucleotide 5'-phosphatase activity
GO:0004647	molecular_function	phosphoserine phosphatase activity
GO:0043813	molecular_function	phosphatidylinositol-3,5-bisphosphate 5-phosphatase activity
GO:0043812	molecular_function	phosphatidylinositol-4-phosphate phosphatase activity
GO:0043716	molecular_function	2-hydroxy-3-keto-5-methylthiopentenyl-1-phosphate phosphatase activity
GO:0043726	molecular_function	5-amino-6-(5-phosphoribitylamino)uracil phosphatase activity
GO:0016158	molecular_function	3-phytase activity
GO:0004083	molecular_function	bisphosphoglycerate 2-phosphatase activity
GO:0102459	molecular_function	8-oxo-deoxyadenine diphosphate phosphatase activity
GO:0004741	molecular_function	[pyruvate dehydrogenase (lipoamide)] phosphatase activity
GO:0004722	molecular_function	protein serine/threonine phosphatase activity
GO:0004721	molecular_function	phosphoprotein phosphatase activity
GO:0004724	molecular_function	magnesium-dependent protein serine/threonine phosphatase activity
GO:0004723	molecular_function	calcium-dependent protein serine/threonine phosphatase activity
GO:0004726	molecular_function	non-membrane spanning protein tyrosine phosphatase activity
GO:0004725	molecular_function	protein tyrosine phosphatase activity
GO:0004727	molecular_function	prenylated protein tyrosine phosphatase activity
GO:0102757	molecular_function	NADPH phosphatase activity
GO:0004346	molecular_function	glucose-6-phosphatase activity
GO:0016316	molecular_function	phosphatidylinositol-3,4-bisphosphate 4-phosphatase activity
GO:0016312	molecular_function	inositol bisphosphate phosphatase activity
GO:0016314	molecular_function	phosphatidylinositol-3,4,5-trisphosphate 3-phosphatase activity
GO:0004331	molecular_function	fructose-2,6-bisphosphate 2-phosphatase activity
GO:0102222	molecular_function	6-phosophogluco-3-phosphogluco-starch phosphatase activity
GO:0004401	molecular_function	histidinol-phosphatase activity
GO:0004441	molecular_function	inositol-1,4-bisphosphate 1-phosphatase activity
GO:0004445	molecular_function	inositol-polyphosphate 5-phosphatase activity
GO:0004438	molecular_function	phosphatidylinositol-3-phosphatase activity
GO:0004439	molecular_function	phosphatidylinositol-4,5-bisphosphate 5-phosphatase activity
GO:0004446	molecular_function	inositol-hexakisphosphate phosphatase activity
GO:0106019	molecular_function	phosphatidylinositol-4,5-bisphosphate phosphatase activity
GO:0106018	molecular_function	phosphatidylinositol-3,5-bisphosphate phosphatase activity
GO:0106017	molecular_function	phosphatidylinositol-3,4-bisphosphate phosphatase activity
GO:0051734	molecular_function	ATP-dependent polynucleotide kinase activity
GO:0051717	molecular_function	inositol-1,3,4,5-tetrakisphosphate 3-phosphatase activity
GO:0000121	molecular_function	glycerol-1-phosphatase activity
GO:0004805	molecular_function	trehalose-phosphatase activity
GO:0050196	molecular_function	[phosphorylase] phosphatase activity
GO:0003850	molecular_function	2-deoxyglucose-6-phosphatase activity
GO:0036424	molecular_function	L-phosphoserine phosphatase activity
GO:0036425	molecular_function	D-phosphoserine phosphatase activity
GO:0103027	molecular_function	FMN phosphatase activity
GO:0103026	molecular_function	fructose-1-phosphatase activity
GO:1990738	molecular_function	pseudouridine 5'-phosphatase activity
GO:0010347	molecular_function	L-galactose-1-phosphate phosphatase activity
GO:0097657	molecular_function	3',5'-nucleotide bisphosphate phosphatase activity
GO:0046030	molecular_function	inositol trisphosphate phosphatase activity
GO:0050192	molecular_function	phosphoglycerate phosphatase activity
GO:0050189	molecular_function	phosphoenolpyruvate phosphatase activity
GO:0050187	molecular_function	phosphoamidase activity
GO:0050115	molecular_function	myosin-light-chain-phosphatase activity
GO:0050124	molecular_function	N-acylneuraminate-9-phosphatase activity
GO:1990439	molecular_function	MAP kinase serine/threonine phosphatase activity
GO:0050084	molecular_function	mannitol-1-phosphatase activity
GO:0052867	molecular_function	phosphatidylinositol-1,4,5-trisphosphate 5-phosphatase activity
GO:0052866	molecular_function	phosphatidylinositol phosphate phosphatase activity
GO:0052829	molecular_function	inositol-1,3,4-trisphosphate 1-phosphatase activity
GO:0052827	molecular_function	inositol pentakisphosphate phosphatase activity
GO:0052828	molecular_function	inositol-3,4-bisphosphate 4-phosphatase activity
GO:0052825	molecular_function	inositol-1,3,4,5,6-pentakisphosphate 1-phosphatase activity
GO:0052826	molecular_function	inositol hexakisphosphate 2-phosphatase activity
GO:0052830	molecular_function	inositol-1,3,4,6-tetrakisphosphate 6-phosphatase activity
GO:0052831	molecular_function	inositol-1,3,4,6-tetrakisphosphate 1-phosphatase activity
GO:0052834	molecular_function	inositol monophosphate phosphatase activity
GO:0052832	molecular_function	inositol monophosphate 3-phosphatase activity
GO:0052833	molecular_function	inositol monophosphate 4-phosphatase activity
GO:0050278	molecular_function	sedoheptulose-bisphosphatase activity
GO:0050286	molecular_function	sorbitol-6-phosphatase activity
GO:0034200	molecular_function	D,D-heptose 1,7-bisphosphate phosphatase activity
GO:0051800	molecular_function	phosphatidylinositol-3,4-bisphosphate 3-phosphatase activity
GO:0047385	molecular_function	[3-methyl-2-oxobutanoate dehydrogenase (lipoamide)]-phosphatase activity
GO:0047384	molecular_function	[hydroxymethylglutaryl-CoA reductase (NADPH)]-phosphatase activity
GO:0047383	molecular_function	guanidinodeoxy-scyllo-inositol-4-phosphatase activity
GO:0047382	molecular_function	methylphosphothioglycerate phosphatase activity
GO:0047386	molecular_function	fructose-2,6-bisphosphate 6-phosphatase activity
GO:0042577	molecular_function	lipid phosphatase activity
GO:1990224	molecular_function	NMN phosphatase activity
GO:0052629	molecular_function	phosphatidylinositol-3,5-bisphosphate 3-phosphatase activity
GO:0052642	molecular_function	lysophosphatidic acid phosphatase activity
GO:0050340	molecular_function	thymidylate 5'-phosphatase activity
GO:0050301	molecular_function	streptomycin-6-phosphatase activity
GO:0050307	molecular_function	sucrose-phosphate phosphatase activity
GO:0050309	molecular_function	sugar-terminal-phosphatase activity
GO:0050308	molecular_function	sugar-phosphatase activity
GO:1990640	molecular_function	inositol-2,4,5-triphosphate 5-phosphatase activity
GO:1990648	molecular_function	inositol-4,5,6-triphosphate 5-phosphatase activity
GO:1990649	molecular_function	inositol-1,2,4,5-tetrakisphosphate 5-phosphatase activity
GO:1990650	molecular_function	inositol-2,4,5,6-tetrakisphosphate 5-phosphatase activity
GO:1990651	molecular_function	inositol-1,2,4,5,6-pentakisphosphate 5-phosphatase activity
GO:0070780	molecular_function	dihydrosphingosine-1-phosphate phosphatase activity
GO:0008934	molecular_function	inositol monophosphate 1-phosphatase activity
GO:0008962	molecular_function	phosphatidylglycerophosphatase activity
GO:0008965	molecular_function	phosphoenolpyruvate-protein phosphotransferase activity
GO:0008967	molecular_function	phosphoglycolate phosphatase activity
GO:0033885	molecular_function	10-hydroxy-9-(phosphonooxy)octadecanoate phosphatase activity
GO:0033883	molecular_function	pyridoxal phosphatase activity
GO:0030487	molecular_function	inositol-4,5-bisphosphate 5-phosphatase activity
GO:0008579	molecular_function	JUN kinase phosphatase activity
GO:0033550	molecular_function	MAP kinase tyrosine phosphatase activity
GO:0033549	molecular_function	MAP kinase phosphatase activity
GO:0008707	molecular_function	4-phytase activity
GO:0052658	molecular_function	inositol-1,4,5-trisphosphate 5-phosphatase activity
GO:0052659	molecular_function	inositol-1,3,4,5-tetrakisphosphate 5-phosphatase activity
GO:0030945	molecular_function	protein tyrosine phosphatase activity, via thiol-phosphate intermediate
GO:0030946	molecular_function	protein tyrosine phosphatase activity, metal-dependent
GO:1990003	molecular_function	IDP phosphatase activity
GO:1990004	molecular_function	XDP phosphatase activity
GO:0003993	molecular_function	acid phosphatase activity
GO:0003998	molecular_function	acylphosphatase activity
GO:0050406	molecular_function	[acetyl-CoA carboxylase]-phosphatase activity
GO:0050408	molecular_function	[pyruvate kinase]-phosphatase activity
GO:0050407	molecular_function	[glycogen-synthase-D] phosphatase activity
GO:0052731	molecular_function	phosphocholine phosphatase activity
GO:0052732	molecular_function	phosphoethanolamine phosphatase activity
GO:0052743	molecular_function	inositol tetrakisphosphate phosphatase activity
GO:0052744	molecular_function	phosphatidylinositol monophosphate phosphatase activity
GO:0052745	molecular_function	inositol phosphate phosphatase activity
GO:0008772	molecular_function	[isocitrate dehydrogenase (NADP+)] kinase activity
GO:0017110	molecular_function	nucleoside-diphosphatase activity
GO:0101006	molecular_function	protein histidine phosphatase activity
GO:0101014	molecular_function	[isocitrate dehydrogenase (NADP+)] phosphatase activity
GO:0042132	molecular_function	fructose 1,6-bisphosphate 1-phosphatase activity
GO:0017161	molecular_function	inositol-1,3,4-trisphosphate 4-phosphatase activity
GO:0042392	molecular_function	sphingosine-1-phosphate phosphatase activity
GO:0030352	molecular_function	inositol-1,4,5,6-tetrakisphosphate 6-phosphatase activity
GO:0030351	molecular_function	inositol-1,3,4,5,6-pentakisphosphate 3-phosphatase activity
GO:0044715	molecular_function	8-oxo-dGDP phosphatase activity
GO:0044717	molecular_function	8-hydroxy-dADP phosphatase activity
GO:0044716	molecular_function	8-oxo-GDP phosphatase activity
GO:0042131	molecular_function	thiamine phosphate phosphatase activity
GO:0000810	molecular_function	diacylglycerol diphosphate phosphatase activity
GO:0019203	molecular_function	carbohydrate phosphatase activity
GO:0019143	molecular_function	3-deoxy-manno-octulosonate-8-phosphatase activity
GO:0019198	molecular_function	transmembrane receptor protein phosphatase activity
GO:0019176	molecular_function	dihydroneopterin monophosphate phosphatase activity
GO:0019178	molecular_function	NADP phosphatase activity
GO:0046403	molecular_function	polynucleotide 3'-phosphatase activity
GO:0034417	molecular_function	bisphosphoglycerate 3-phosphatase activity
GO:0034416	molecular_function	bisphosphoglycerate phosphatase activity
GO:0034485	molecular_function	phosphatidylinositol-3,4,5-trisphosphate 5-phosphatase activity
GO:0034596	molecular_function	phosphatidylinositol phosphate 4-phosphatase activity
GO:0034595	molecular_function	phosphatidylinositol phosphate 5-phosphatase activity
GO:0034594	molecular_function	phosphatidylinositol trisphosphate phosphatase activity
GO:0034593	molecular_function	phosphatidylinositol bisphosphate phosphatase activity
GO:0034597	molecular_function	phosphatidylinositol-4,5-bisphosphate 4-phosphatase activity
GO:0005001	molecular_function	transmembrane receptor protein tyrosine phosphatase activity
GO:0017017	molecular_function	MAP kinase tyrosine/serine/threonine phosphatase activity
GO:0017018	molecular_function	myosin phosphatase activity
GO:0010924	biological_process	regulation of inositol-polyphosphate 5-phosphatase activity
