# Supplementary material for: The human DEPhOsphorylation Database DEPOD: 2019 update
Source: Database (Oxford). 2019 Dec 14;2019:baz133. doi: 10.1093/database/baz133 (PMC6911163; doi:10.1093/database/baz133)
Supplement: DEPOD_Supplementary_Table_S2_R1_baz133 [file depod_supplementary_table_s2_r1_baz133.xls]

## Sheet: PPase_classes_across_DBs
Phosphatases only listed in DEPOD, not in the other databases compared here
Phosphatases						DEPOD-2015	DEPOD-2019			Phosphatome.net					iEKPD			Historic classification
GeneName	GeneID	UniProt_AC	EC number	CATH number	Activity status	Family	Superfamily	Family	Subfamily	SCOP Fold	Superfamily	Family	Subfamily	protein phos-phatome?*	Type	Group	Family	Superfamily	Family	Subfamily
ACP1	52	P24666	3.1.3.2, 3.1.3.48	3.40.50.2300	active	Family 2	Class II Cys-based PTPs	LMWPTP	NA	CC2	CC2	LMWPTP	LMWPTP	Yes	PP	LMWPTP	LMWPTP	Class II Cys-based PTPs	LMWPTP	NA
ACP2	53	P11117	3.1.3.2	3.40.50.1240	active	Family 8	histidine phosphatase (HP)	Histidine acid phosphatase (HAP)	NA	HP	HP	HP2	ACP2	Yes	Not present	Not present	Not present	Histidine acid phosphatase	NA	NA
ACP4	93650	Q9BZG2	3.1.3.2	3.40.50.1240	active	Family 8	histidine phosphatase (HP)	Histidine acid phosphatase (HAP)	NA	HP	HP	HP2	ACP2	Yes	PP	His-Based PTP	ACP	Histidine acid phosphatase	NA	NA
ACP5	54	P13686	3.1.3.2	3.60.21.10	active	Family 5	PPPL	purple acid phosphatase (PAP)	NA	PPPL	PPPL	PAP	ACP5	Yes	Not present	Not present	Not present	Purple acid phosphatase	NA	NA
ACP6	51205	Q9NPH0	3.1.3.2	3.40.50.1240	active	Family 8	histidine phosphatase (HP)	Histidine acid phosphatase (HAP)	NA	HP	HP	HP2	ACP6	Yes	Not present	Not present	Not present	Histidine acid phosphatase	NA	NA
ACP7	390928	Q6ZNF0	3.1.3.2	3.60.21.10	active	Family 5	PPPL	purple acid phosphatase (PAP)	NA	PPPL	PPPL	PAP	PAPL	Yes	Not present	Not present	Not present	Purple acid phosphatase	NA	NA
ACPP	55	P15309	3.1.3.2, 3.1.3.5	3.40.50.1240	active	Family 8	histidine phosphatase (HP)	Histidine acid phosphatase (HAP)	NA	HP	HP	HP2	ACP2	Yes	PP	His-Based PTP	ACP	Histidine acid phosphatase	NA	NA
ALPG	251	P10696	3.1.3.1	3.40.720.10	active	Family 9	Alkaline phosphatase	NA	NA	AP	AP	AP	AP	Yes	Not present	Not present	Not present	Alkaline phosphatase	NA	NA
ALPI	248	P09923	3.1.3.1	3.40.720.10	active	Family 9	Alkaline phosphatase	NA	NA	AP	AP	AP	AP	Yes	PP	PTP-Other	AP	Alkaline phosphatase	NA	NA
ALPL	249	P05186	3.1.3.1	3.40.720.10	active	Family 9	Alkaline phosphatase	NA	NA	AP	AP	AP	AP	Yes	PP	PTP-Other	AP	Alkaline phosphatase	NA	NA
ALPP	250	P05187	3.1.3.1	3.40.720.10	active	Family 9	Alkaline phosphatase	NA	NA	AP	AP	AP	AP	Yes	PP	PTP-Other	AP	Alkaline phosphatase	NA	NA
BPGM	669	P07738	3.1.3.13, 5.4.2.1, 5.4.2.4	3.40.50.1240	active	Family 8	histidine phosphatase (HP)	phosphoglycerate mutase (PM)	PGAM	HP	HP	HP1	PGAM	Yes	Not present	Not present	Not present	Phosphoglycerate mutase	NA	NA
BPNT1	10380	O95861	3.1.3.7	3.30.540.10, 3.40.190.80	active	Family 10	adenosine_fructose_inositol-x-phosphatases (AFIxP)	Inostitol monophosphatase (IM)	NA	Not present	Not present	Not present	Not present	No	Not present	Not present	Not present	Inositol monophosphatase	NA	NA
CACYBP	27101	Q9HB71	NA	4.10.860.10	NA	Not present	Not present	Not present	Not present	Not present	Not present	Not present	Not present	Not present	PP	PSP-Other	Caspy_SIP	NA	NA	NA
CDC14A	8556	Q9UNH5	3.1.3.16, 3.1.3.48	3.90.190.10	active	Family 1	Class I Cys-based PTPs	DSP	NA	CC1	CC1	DSP	CDC14	Yes	PP	DSP	CDC14	Class I Cys-based PTPs	VH1-like or DSP	CDC14
CDC14B	8555	O60729	3.1.3.16, 3.1.3.48	3.90.190.10	active	Family 1	Class I Cys-based PTPs	DSP	NA	CC1	CC1	DSP	CDC14	Yes	PP	DSP	CDC14	Class I Cys-based PTPs	VH1-like or DSP	CDC14
CDC14C	168448	A4D256	3.1.3.16, 3.1.3.48	3.90.190.10	active	Family 1	Class I Cys-based PTPs	DSP	NA	Not present	Not present	Not present	Not present	Not present	Not present	Not present	Not present	Class I Cys-based PTPs	VH1-like or DSP	CDC14
CDC25A	993	P30304	3.1.3.48	3.40.250.10	active	Family 3	Class III Cys-based PTPs	CDC25	NA	CC3	CC3	CDC25	CDC25	Yes	PP	CDC25	CDC25	Class III Cys-based PTPs	CDC25	NA
CDC25B	994	P30305	3.1.3.48	3.40.250.10	active	Family 3	Class III Cys-based PTPs	CDC25	NA	CC3	CC3	CDC25	CDC25	Yes	PP	CDC25	CDC25	Class III Cys-based PTPs	CDC25	NA
CDC25C	995	P30307	3.1.3.48	3.40.250.10	active	Family 3	Class III Cys-based PTPs	CDC25	NA	CC3	CC3	CDC25	CDC25	Yes	PP	CDC25	CDC25	Class III Cys-based PTPs	CDC25	NA
CDKN3	1033	Q16667	3.1.3.16, 3.1.3.48	3.90.190.10	active	Family 1	Class I Cys-based PTPs	DSP	NA	CC1	CC1	DSP	CDKN3	Yes	PP	DSP	CDC14	Class I Cys-based PTPs	VH1-like or DSP	CDC14
CPPED1	55313	Q9BRF8	3.1.3.16	NA	active	Not present	PPPL	NA	NA	Not present	Not present	Not present	Not present	Not present	PP	PPP	PPP_unique	PSTP	PPP	NA
CTDNEP1	23399	O95476	3.1.3.16	3.40.50.1000	active	Family 7	HAD	FCP	NA	HAD	HAD	FCP	Dullard	Yes	PP	Asp-Based PSP	FCP	PSTP	FCP	NA
CTDP1	9150	Q9Y5B0	3.1.3.16	3.40.50.1000	active	Family 7	HAD	FCP	NA	HAD	HAD	FCP	FCP1	Yes	PP	Asp-Based PSP	FCP	PSTP	FCP	SCP
CTDSP1	58190	Q9GZU7	3.1.3.16	3.40.50.1000	active	Family 7	HAD	FCP	SCP	HAD	HAD	FCP	SCP	Yes	PP	Asp-Based PSP	FCP	PSTP	FCP	SCP
CTDSP2	10106	O14595	3.1.3.16	3.40.50.1000	active	Family 7	HAD	FCP	SCP	HAD	HAD	FCP	SCP	Yes	PP	Asp-Based PSP	FCP	PSTPs	FCP	SCP
CTDSPL	10217	O15194	3.1.3.16	3.40.50.1000	active	Family 7	HAD	FCP	SCP	HAD	HAD	FCP	SCP	Yes	PP	Asp-Based PSP	FCP	PSTP	FCP	SCP
CTDSPL2	51496	Q05D32	3.1.3.-	3.40.50.1000	active	Family 7	HAD	FCP	NA	HAD	HAD	FCP	CTDSPL2	Yes	PP	Asp-Based PSP	FCP	PSTP	FCP	SCP
DNAJC6	9829	O75061	3.1.3.48	3.90.190.10	active	Family 1	Class I Cys-based PTPs	DSP	PTEN-like	CC1	CC1	PTEN	Auxilin	Yes	PP	DSP	PTEN	Class I Cys-based PTPs	VH1-like or DSP	PTEN
DUPD1	338599	Q68J44	3.1.3.16, 3.1.3.48	3.90.190.10	active	Family1	Class I Cys-based PTPs	DSP	NA	CC1	CC1	DSP	DSP3	Yes	PP	DSP	aDSP	Class I Cys-based PTPs	VH1-like or DSP	aDSP
DUSP1	1843	P28562	3.1.3.16, 3.1.3.48	3.90.190.10	active	Family 1	Class I Cys-based PTPs	DSP	NA	CC1	CC1	DSP	DSP1	Yes	PP	DSP	MKP	Class I Cys-based PTPs	VH1-like or DSP	MKP
DUSP10	11221	Q9Y6W6	3.1.3.16, 3.1.3.48	3.90.190.10	active	Family 1	Class I Cys-based PTPs	DSP	NA	CC1	CC1	DSP	DSP10	Yes	PP	DSP	MKP	Class I Cys-based PTPs	VH1-like or DSP	MKP
DUSP11	8446	O75319	3.1.3.-	3.90.190.10	active	Family 1	Class I Cys-based PTPs	DSP	NA	CC1	CC1	DSP	DSP11	Yes	PP	DSP	aDSP	Class I Cys-based PTPs	VH1-like or DSP	aDSP
DUSP12	11266	Q9UNI6	3.1.3.16, 3.1.3.48	3.90.190.10	active	Family 1	Class I Cys-based PTPs	DSP	NA	CC1	CC1	DSP	DSP12	Yes	PP	DSP	aDSP	Class I Cys-based PTPs	VH1-like or DSP	aDSP
DUSP13	5794	Q6B8I1	3.1.3.48	3.90.190.10	active	Family 1	Class I Cys-based PTPs	DSP	NA	CC1	CC1	DSP	DSP3	Yes	PP	DSP	aDSP	Class I Cys-based PTPs	VH1-like or DSP	aDSP
DUSP13	51207	Q9UII6	3.1.3.16, 3.1.3.48	3.90.190.10	active	Family 1	Class I Cys-based PTPs	DSP	NA	CC1	CC1	DSP	DSP3	Yes	Not present	Not present	Not present	Class I Cys-based PTPs	VH1-like or DSP	aDSP
DUSP14	11072	O95147	3.1.3.16, 3.1.3.48	3.90.190.10	active	Family 1	Class I Cys-based PTPs	DSP	NA	CC1	CC1	DSP	DSP14	Yes	PP	DSP	MKP	Class I Cys-based PTPs	VH1-like or DSP	aDSP
DUSP15	128853	Q9H1R2	3.1.3.16, 3.1.3.48	3.90.190.10	active	Family 1	Class I Cys-based PTPs	DSP	NA	CC1	CC1	DSP	DSP15	Yes	PP	DSP	MKP	Class I Cys-based PTPs	VH1-like or DSP	aDSP
DUSP16	80824	Q9BY84	3.1.3.16, 3.1.3.48	3.90.190.10	active	Family 1	Class I Cys-based PTPs	DSP	NA	CC1	CC1	DSP	DSP8	Yes	PP	DSP	MKP	Class I Cys-based PTPs	VH1-like or DSP	MKP
DUSP18	150290	Q8NEJ0	3.1.3.16, 3.1.3.48	3.90.190.10	active	Family 1	Class I Cys-based PTPs	DSP	NA	CC1	CC1	DSP	DSP14	Yes	PP	DSP	aDSP	Class I Cys-based PTPs	VH1-like or DSP	aDSP
DUSP19	142679	Q8WTR2	3.1.3.16, 3.1.3.48	3.90.190.10	active	Family 1	Class I Cys-based PTPs	DSP	NA	CC1	CC1	DSP	DSP19	Yes	PP	DSP	MKP	Class I Cys-based PTPs	VH1-like or DSP	aDSP
DUSP2	1844	Q05923	3.1.3.16, 3.1.3.48	3.90.190.10	active	Family 1	Class I Cys-based PTPs	DSP	NA	CC1	CC1	DSP	DSP1	Yes	PP	DSP	MKP	Class I Cys-based PTPs	VH1-like or DSP	MKP
DUSP21	63904	Q9H596	3.1.3.16, 3.1.3.48	3.90.190.10	active	Family 1	Class I Cys-based PTPs	DSP	NA	CC1	CC1	DSP	DSP14	Yes	PP	DSP	aDSP	Class I Cys-based PTPs	VH1-like or DSP	aDSP
DUSP22	56940	Q9NRW4	3.1.3.16, 3.1.3.48	3.90.190.10	active	Family 1	Class I Cys-based PTPs	DSP	NA	CC1	CC1	DSP	DSP15	Yes	PP	DSP	MKP	Class I Cys-based PTPs	VH1-like or DSP	aDSP
DUSP23	54935	Q9BVJ7	3.1.3.16, 3.1.3.48	3.90.190.10	active	Family 1	Class I Cys-based PTPs	DSP	NA	CC1	CC1	DSP	DSP23	Yes	PP	DSP	aDSP	Class I Cys-based PTPs	VH1-like or DSP	aDSP
DUSP26	78986	Q9BV47	3.1.3.16, 3.1.3.48	3.90.190.10	active	Family 1	Class I Cys-based PTPs	DSP	NA	CC1	CC1	DSP	DSP3	Yes	PP	DSP	aDSP	Class I Cys-based PTPs	VH1-like or DSP	aDSP
DUSP27	92235	Q5VZP5	NA	3.90.190.10	active	Not present	Class I Cys-based PTPs	DSP	NA	CC1	CC1	DSP	DSP3	Yes	PP	DSP	aDSP	Class I Cys-based PTPs	VH1-like or DSP	aDSP
DUSP28	285193	Q4G0W2	3.1.3.16, 3.1.3.48	3.90.190.10	active	Family 1	Class I Cys-based PTPs	DSP	NA	CC1	CC1	DSP	DSP14	Yes	PP	DSP	MKP	Class I Cys-based PTPs	VH1-like or DSP	aDSP
DUSP3	1845	P51452	3.1.3.16, 3.1.3.48	3.90.190.10	active	Family 1	Class I Cys-based PTPs	DSP	NA	CC1	CC1	DSP	DSP3	Yes	PP	DSP	aDSP	Class I Cys-based PTPs	VH1-like or DSP	aDSP
DUSP4	1846	Q13115	3.1.3.16, 3.1.3.48	3.90.190.10	active	Family 1	Class I Cys-based PTPs	DSP	NA	CC1	CC1	DSP	DSP1	Yes	PP	DSP	MKP	Class I Cys-based PTPs	VH1-like or DSP	MKP
DUSP5	1847	Q16690	3.1.3.16, 3.1.3.48	3.90.190.10	active	Family 1	Class I Cys-based PTPs	DSP	NA	CC1	CC1	DSP	DSP1	Yes	PP	DSP	MKP	Class I Cys-based PTPs	VH1-like or DSP	MKP
DUSP6	1848	Q16828	3.1.3.16, 3.1.3.48	3.90.190.10	active	Family 1	Class I Cys-based PTPs	DSP	NA	CC1	CC1	DSP	DSP6	Yes	PP	DSP	MKP	Class I Cys-based PTPs	VH1-like or DSP	MKP
DUSP7	1849	Q16829	3.1.3.16, 3.1.3.48	3.90.190.10	active	Family 1	Class I Cys-based PTPs	DSP	NA	CC1	CC1	DSP	DSP6	Yes	PP	DSP	MKP	Class I Cys-based PTPs	VH1-like or DSP	MKP
DUSP8	1850	Q13202	3.1.3.16, 3.1.3.48	3.90.190.10	active	Family 1	Class I Cys-based PTPs	DSP	NA	CC1	CC1	DSP	DSP8	Yes	PP	DSP	MKP	Class I Cys-based PTPs	VH1-like or DSP	MKP
DUSP9	1852	Q99956	3.1.3.16, 3.1.3.48	3.90.190.10	active	Family 1	Class I Cys-based PTPs	DSP	NA	CC1	CC1	DSP	DSP6	Yes	PP	DSP	MKP	Class I Cys-based PTPs	VH1-like or DSP	MKP
ENOPH1	58478	Q9UHY7	3.1.3.77	3.40.50.1000	active	Family 7	HAD	NA	NA	Not present	Not present	Not present	Not present	No	Not present	Not present	Not present	HAD-like hydrolase	NA	NA
EPHX2	2053	P34913	3.3.2.10	3.40.50.1000	deprecated	Family 7	HAD	NA	NA	Not present	Not present	Not present	Not present	No	Not present	Not present	Not present	Epoxide hydrolase family	NA	NA
EPM2A	7957	O95278	3.1.3.16, 3.1.3.48	3.90.190.10	active	Family1	Class I Cys-based PTPs	DSP	NA	CC1	CC1	DSP	Laforin	Yes	PP	DSP	aDSP	Class I Cys-based PTPs	VH1-like or DSP	aDSP
EYA1	2138	Q99502	3.1.3.48	3.40.50.12350	active	Family 7	HAD	EYA	NA	HAD	HAD	EYA	EYA	Yes	PP	Asp-Based PSP	EYA	PTP	Asp-based PTPs	EYA
EYA2	2139	O00167	3.1.3.48	3.40.50.12350	active	Family 7	HAD	EYA	NA	HAD	HAD	EYA	EYA	Yes	PP	Asp-Based PTP	EYA	Asp-based PTPs	EYA	NA
EYA3	2140	Q99504	3.1.3.48	3.40.50.12350	active	Family 7	HAD	EYA	NA	HAD	HAD	EYA	EYA	Yes	PP	Asp-Based PSP	EYA	PTP	Asp-based PTPs	EYA
EYA4	2070	O95677	3.1.3.48	3.40.50.12350	active	Family 7	HAD	EYA	NA	HAD	HAD	EYA	EYA	Yes	PP	Asp-Based PTP	EYA	Asp-based PTPs	EYA	NA
FAN1	22909	Q9Y2M0	3.1.21.-,3.1.4.1	NA	inactive	Family 1	Class I Cys-based PTPs	DSP	Myotubularin	Not present	Not present	Not present	Not present	Not present	Not present	Not present	Not present	Class I Cys-based PTPs	VH1-like or DSP	Myotubularins
FBP1	2203	P09467	3.1.3.11	3.30.540.10, 3.40.190.80	active	Family 10	adenosine_fructose_inositol-x-phosphatases (AFIxP)	fructose bisphosphatase (FBP)	NA	Not present	Not present	Not present	Not present	No	Not present	Not present	Not present	FBPase class 1	NA	NA
FBP2	8789	O00757	3.1.3.11	3.30.540.10, 3.40.190.80	active	Family 10	adenosine_fructose_inositol-x-phosphatases (AFIxP)	fructose bisphosphatase (FBP)	NA	Not present	Not present	Not present	Not present	No	Not present	Not present	Not present	FBPase Class 1	NA	NA
FIG4	9896	Q92562	3.1.3.-	NA	active	Family 13	SAC domain phosphatases	NA	NA	CC1	CC1	SAC	FIG4	Yes	Not present	Not present	Not present	SAC domain family	NA	NA
G6PC	2538	P35575	3.1.3.9	1.20.144.10	active	Family 12	glucose_lipid phosphatases	NA	NA	Not present	Not present	Not present	Not present	No	Not present	Not present	Not present	Glucose-6-phosphatase (Glc-6-Pase)	NA	NA
G6PC2	57818	Q9NQR9	3.1.3.9	1.20.144.10	active	Family 12	glucose_lipid phosphatases	NA	NA	Not present	Not present	Not present	Not present	No	Not present	Not present	Not present	Glucose-6-phosphatase (Glc-6-Pase)	NA	NA
G6PC3	92579	Q9BUM1	3.1.3.9	1.20.144.10	active	Family 12	glucose_lipid phosphatases	NA	NA	Not present	Not present	Not present	Not present	No	Not present	Not present	Not present	Glucose-6-phosphatase (Glc-6-Pase)	NA	NA
GAK	2580	O14976	NA	NA	active	Not present	Class I Cys-based PTPs	DSP	PTEN-like	CC1	CC1	PTEN	Auxilin	Yes	PK	Other, DSP	NAK, PTEN	Class I Cys-based PTPs	NA	NA
HACD1	9200	B0YJ81	4.2.1.134	NA	NA	Not present	Not present	Not present	Not present	Not present	Not present	Not present	Not present	Not present	PP	PTPLA	PTPLA	NA	NA	NA
HACD2	201562	Q6Y1H2	4.2.1.134	NA	NA	Not present	Not present	Not present	Not present	Not present	Not present	Not present	Not present	Not present	PP	PTPLA	PTPLA	NA	NA	NA
HACD3	51495	Q9P035	4.2.1.134	NA	NA	Not present	Not present	Not present	Not present	Not present	Not present	Not present	Not present	Not present	PP	PTPLA	PTPLA	NA	NA	NA
HACD4	401494	Q5VWC8	4.2.1.134	NA	NA	Not present	Not present	Not present	Not present	Not present	Not present	Not present	Not present	Not present	PP	PTPLA	PTPLA	NA	NA	NA
HDHD2	84064	Q9H0R4	NA	3.40.50.1000	active	Not present	HAD	HAD-like	NA	HAD	HAD	NagD	LHPP	Yes	Not present	Not present	Not present	HAD-like hydrolase	NA	NA
HDHD3	81932	Q9BSH5	NA	3.40.50.1000	active	Not present	HAD	NA	NA	Not present	Not present	Not present	Not present	No	Not present	Not present	Not present	HAD-like hydrolase	NA	NA
HDHD5	27440	Q9BXW7	NA	3.40.50.1000	active	Not present	HAD	NA	NA	HAD	HAD	NagD	CUT	Yes	Not present	Not present	Not present	HAD-like hydrolase	NA	NA
ILKAP	80895	Q9H0C8	3.1.3.16	3.60.40.10	active	Family 6	PPM	PPM1	NA	PPM	PPM	PPM	ILKAP	Yes	PP	PPM	PP2C	PSTP	PPM	PP2C
IMPA1	3612	P29218	3.1.3.25	3.30.540.10, 3.40.190.80	active	Family 10	adenosine_fructose_inositol-x-phosphatases (AFIxP)	Inostitol monophosphatase (IM)	NA	Not present	Not present	Not present	Not present	No	Not present	Not present	Not present	Inositol monophosphatase	NA	NA
IMPA2	3613	O14732	3.1.3.25	3.30.540.10, 3.40.190.80	active	Family 10	adenosine_fructose_inositol-x-phosphatases (AFIxP)	Inostitol monophosphatase (IM)	NA	Not present	Not present	Not present	Not present	No	Not present	Not present	Not present	Inositol monophosphatase	NA	NA
IMPAD1	54928	Q9NX62	3.1.3.25	3.30.540.10, 3.40.190.80	active	Family 10	adenosine_fructose_inositol-x-phosphatases (AFIxP)	Inostitol monophosphatase (IM)	NA	Not present	Not present	Not present	Not present	No	Not present	Not present	Not present	Inositol monophosphatase	NA	NA
INPP1	3628	P49441	3.1.3.57	3.30.540.10, 3.40.190.80	active	Family 10	adenosine_fructose_inositol-x-phosphatases (AFIxP)	Inostitol monophosphatase (IM)	NA	Not present	Not present	Not present	Not present	No	Not present	Not present	Not present	Inositol monophosphatase	NA	NA
INPP4A	3631	Q96PE3	3.1.3.66	NA	active	Family 15	inositol-4-phosphatases	NA	NA	Not present	Not present	Not present	Not present	No	Not present	Not present	Not present	Inositol-3,4-bisphosphate 4-phosphatase	NA	NA
INPP4B	8821	O15327	3.1.3.66	NA	active	Family 15	inositol-4-phosphatases	NA	NA	Not present	Not present	Not present	Not present	No	Not present	Not present	Not present	Inositol-3,4-bisphosphate 4-phosphatase	NA	NA
INPP5A	3632	Q14642	3.1.3.56	3.60.10.10	active	Family 11	Inositol-5-phosphatases	NA	NA	Not present	Not present	Not present	Not present	No	Not present	Not present	Not present	Inositol-1,4,5-trisphosphate 5-phosphatase	NA	NA
INPP5B	3633	P32019	3.1.3.36	3.60.10.10	active	Family 11	inositol-5-phosphatases	NA	NA	Not present	Not present	Not present	Not present	No	Not present	Not present	Not present	Inositol-1,4,5-trisphosphate 5-phosphatase	NA	NA
INPP5D	3635	Q92835	3.1.3.86	3.60.10.10	active	Family 11	inositol-5-phosphatases	NA	NA	Not present	Not present	Not present	Not present	No	Not present	Not present	Not present	Inositol-1,4,5-trisphosphate 5-phosphatase	NA	NA
INPP5E	56623	Q9NRR6	3.1.3.36	3.60.10.10	active	Family 11	inositol-5-phosphatases	NA	NA	Not present	Not present	Not present	Not present	No	Not present	Not present	Not present	Inositol-1,4,5-trisphosphate 5-phosphatase	NA	NA
INPP5F	22876	Q9Y2H2	3.1.3.25	NA	active	Family 13	SAC domain phosphatases	NA	NA	CC1	CC1	SAC	INPP5F	Yes	Not present	Not present	Not present	SAC domain family	NA	NA
INPP5J	27124	Q15735	3.1.3.56	3.60.10.10	active	Family 11	Inositol-5-phosphatases	NA	NA	Not present	Not present	Not present	Not present	No	Not present	Not present	Not present	Inositol-1,4,5-trisphosphate 5-phosphatase	NA	NA
INPP5K	51763	Q9BT40	3.1.3.56	3.60.10.10	active	Family 11	inositol-5-phosphatases	NA	NA	Not present	Not present	Not present	Not present	No	Not present	Not present	Not present	Inositol-1,4,5-trisphosphate 5-phosphatase	NA	NA
INPPL1	3636	O15357	3.1.3.n1	3.60.10.10	active	Family 11	inositol-5-phosphatases	NA	NA	Dnase 1	Not present	Not present	Not present	No	PPBD	pY	SH2	Inositol-1,4,5-trisphosphate 5-phosphatase	NA	NA
LHPP	64077	Q9H008	3.1.3.-, 3.6.1.1	3.40.50.1000, 3.40.50.10410	active	Family 7	HAD	HAD-like	NA	HAD	HAD	NagD	LHPP	Yes	Not present	Not present	Not present	HAD-like hydrolase	NA	NA
LPIN1	23175	Q14693	3.1.3.4	3.40.50.1000	active	Family 7	HAD	Lipin	NA	Not present	Not present	Not present	Not present	No	Not present	Not present	Not present	Lipin family	NA	NA
LPIN2	9663	Q92539	3.1.3.4	3.40.50.1000	active	Family 7	HAD	Lipin	NA	Not present	Not present	Not present	Not present	No	Not present	Not present	Not present	Lipin family	NA	NA
LPIN3	64900	Q9BQK8	3.1.3.4	3.40.50.1000	active	Family 7	HAD	Lipin	NA	Not present	Not present	Not present	Not present	No	Not present	Not present	Not present	Lipin family	NA	NA
MDP1	145553	Q86V88	3.1.3.-, 3.1.3.48	3.40.50.1000	active	Family 7	HAD	NA	NA	Not present	Not present	Not present	Not present	No	PP	Asp-Based PSP	MDP1	HAD-like hydrolase	NA	NA
MINPP1	9562	Q9UNW1	3.1.3.62	3.40.50.1240	active	Family 8	histidine phosphatase (HP)	Histidine acid phosphatase (HAP)	NA	HP	HP	HP2	MINPP1	Yes	Not present	Not present	Not present	Multiple inositol-polyphosphate phosphatase	NA	NA
MTM1	4534	Q13496	3.1.3.64	3.90.190.10	active	Family 1	Class I Cys-based PTPs	DSP	Myotubularin	CC1	CC1	Myotubularin	MTMR1	Yes	PP	DSP	Myotubularins	Class I Cys-based PTPs	VH1-like or DSP	Myotubularins
MTMR1	8776	Q13613	3.1.3.64	3.90.190.10	active	Family 1	Class I Cys-based PTPs	DSP	Myotubularin	CC1	CC1	Myotubularin	MTMR1	Yes	PP	DSP	Myotubularins	Class I Cys-based PTPs	VH1-like or DSP	Myotubularins
MTMR10	54893	Q9NXD2	NA	NA	inactive	Family 1	Class I Cys-based PTPs	DSP	Myotubularin	CC1	CC1	Myotubularin	MTMR10	Yes	PP	DSP	Myotubularins	Class I Cys-based PTPs	VH1-like or DSP	Myotubularins
MTMR11	10903	A4FU01	NA	NA	inactive	Family 1	Class I Cys-based PTPs	DSP	Myotubularin	CC1	CC1	Myotubularin	MTMR10	Yes	PP	DSP	Myotubularins	Class I Cys-based PTPs	VH1-like or DSP	Myotubularins
MTMR12	54545	Q9C0I1	NA	NA	inactive	Family 1	Class I Cys-based PTPs	DSP	Myotubularin	CC1	CC1	Myotubularin	MTMR10	Yes	PP	DSP	Myotubularins	Class I Cys-based PTPs	VH1-like or DSP	Myotubularins
MTMR14	64419	Q8NCE2	3.1.3.-	3.90.190.10	active	Family 1	Class I Cys-based PTPs	DSP	Myotubularin	CC1	CC1	Myotubularin	MTMR14	Yes	PP	DSP	Myotubularins	Class I Cys-based PTPs	VH1-like or DSP	Myotubularins
MTMR2	8898	Q13614	3.1.3.64	3.90.190.10	active	Family 1	Class I Cys-based PTPs	DSP	Myotubularin	CC1	CC1	Myotubularin	MTMR1	Yes	PP	DSP	Myotubularins	Class I Cys-based PTPs	VH1-like or DSP	Myotubularins
MTMR3	8897	Q13615	3.1.3.64	3.90.190.10	active	Family 1	Class I Cys-based PTPs	DSP	Myotubularin	CC1	CC1	Myotubularin	MTMR1	Yes	PP	DSP	Myotubularins	Class I Cys-based PTPs	VH1-like or DSP	Myotubularins
MTMR4	9110	Q9NYA4	3.1.3.48	3.90.190.10	active	Family 1	Class I Cys-based PTPs	DSP	Myotubularin	CC1	CC1	Myotubularin	MTMR3	Yes	PP	DSP	Myotubularins	Class I Cys-based PTPs	VH1-like or DSP	Myotubularins
MTMR6	9107	Q9Y217	3.1.3.-	3.90.190.10	active	Family 1	Class I Cys-based PTPs	DSP	Myotubularin	CC1	CC1	Myotubularin	MTMR6	Yes	PP	DSP	Myotubularins	Class I Cys-based PTPs	VH1-like or DSP	Myotubularins
MTMR7	9108	Q9Y216	3.1.3.-	3.90.190.10	active	Family 1	Class I Cys-based PTPs	DSP	Myotubularin	CC1	CC1	Myotubularin	MTMR6	Yes	PP	DSP	Myotubularins	Class I Cys-based PTPs	VH1-like or DSP	Myotubularins
MTMR8	55613	Q96EF0	3.1.3.-	3.90.190.10	active	Family 1	Class I Cys-based PTPs	DSP	Myotubularin	CC1	CC1	Myotubularin	MTMR6	Yes	PP	DSP	Myotubularins	Class I Cys-based PTPs	VH1-like or DSP	Myotubularins
MTMR9	66036	Q96QG7	NA	NA	inactive	Family 1	Class I Cys-based PTPs	DSP	Myotubularin	CC1	CC1	Myotubularin	MTMR9	Yes	PP	DSP	Myotubularins	Class I Cys-based PTPs	VH1-like or DSP	Myotubularins
NANP	140838	Q8TBE9	3.1.3.29	3.40.50.1000	active	Family 7	HAD	NA	NA	Not present	Not present	Not present	Not present	No	Not present	Not present	Not present	HAD-like hydrolase	NA	NA
NT5C	30833	Q8TCD5	3.1.3.-	3.40.50.1000	active	Family 7	HAD	5'(3')-deoxyribonucleotidase	NA	Not present	Not present	Not present	Not present	No	Not present	Not present	Not present	5'(3')-deoxyribonucleotidase	NA	NA
NT5C1A	84618	Q9BXI3	3.1.3.5	NA	active	Family 14	HAD	5'-nucleotidase	NA	Not present	Not present	Not present	Not present	No	Not present	Not present	Not present	5'-nucleotidase type 3	NA	NA
NT5C1B	93034	Q96P26	3.1.3.5	NA	active	Family 14	HAD	5'-nucleotidase	NA	Not present	Not present	Not present	Not present	No	Not present	Not present	Not present	5'-nucleotidase type 3	NA	NA
NT5C2	22978	P49902	3.3.2.10	3.40.50.1000	active	Family 7	HAD	5'(3')-deoxyribonucleotidase	NA	Not present	Not present	Not present	Not present	No	Not present	Not present	Not present	5'(3')-deoxyribonucleotidase	NA	NA
NT5C3A	51251	Q9H0P0	3.1.3.5	3.40.50.1000	active	Family 7	HAD	5'(3')-deoxyribonucleotidase	NA	Not present	Not present	Not present	Not present	No	Not present	Not present	Not present	Pyrimidine 5'-nucleotidase family	NA	NA
NT5C3B	115024	Q969T7	3.1.3.5	3.40.50.1000	active	Family 7	HAD	5'(3')-deoxyribonucleotidase	NA	Not present	Not present	Not present	Not present	No	Not present	Not present	Not present	Pyrimidine 5'-nucleotidase family	NA	NA
NT5DC1	221294	Q5TFE4	3.1.3.-	3.40.50.1000	active	Family 7	HAD	5'(3')-deoxyribonucleotidase	NA	Not present	Not present	Not present	Not present	No	Not present	Not present	Not present	5'(3')-deoxyribonucleotidase	NA	NA
NT5DC2	64943	Q9H857	3.1.3.-	3.40.50.1000	active	Family 7	HAD	5'(3')-deoxyribonucleotidase	NA	Not present	Not present	Not present	Not present	No	Not present	Not present	Not present	5'(3')-deoxyribonucleotidase	NA	NA
NT5DC3	51559	Q86UY8	3.1.3.-	3.40.50.1000	active	Family 7	HAD	5'(3')-deoxyribonucleotidase	NA	Not present	Not present	Not present	Not present	No	Not present	Not present	Not present	5'(3')-deoxyribonucleotidase	NA	NA
NT5DC4	284958	Q86YG4	NA	3.40.50.1000	active	Family 7	HAD	5'(3')-deoxyribonucleotidase	NA	Not present	Not present	Not present	Not present	No	Not present	Not present	Not present	5'(3')-deoxyribonucleotidase	NA	NA
NT5E	4907	P21589	3.1.3.5	3.60.21.10	active	Family 5	PPPL	NA	NA	Not present	Not present	Not present	Not present	No	Not present	Not present	Not present	5'-nucleotidase family	NA	NA
NT5M	56953	Q9NPB1	3.1.3.-	3.40.50.1000	active	Family 7	HAD	5'(3')-deoxyribonucleotidase	NA	Not present	Not present	Not present	Not present	No	Not present	Not present	Not present	5'(3')-deoxyribonucleotidase	NA	NA
OCRL	4952	Q01968	3.1.3.36	3.60.10.10	active	Family 11	inositol-5-phosphatases	NA	NA	Not present	Not present	Not present	Not present	No	Not present	Not present	Not present	Inositol-1,4,5-trisphosphate 5-phosphatase	NA	NA
PALD1	27143	Q9ULE6	NA	3.90.190.10	active	Not present	Class I Cys-based PTPs	DSP	Paladin	CC1	CC1	Paladin	Paladin	Yes	Not present	Not present	Not present	Class I Cys-based PTPs	NA	NA
PDP1	54704	Q9P0J1	3.1.3.43	3.60.40.10	active	Family 6	PPM	Pyruvate dehydrogenase phosphatase (PDP)	NA	PPM	PPM	PPm	PDPc	Yes	PP	PPM	PDP	PSTP	PPM	PP2C
PDP2	57546	Q9P2J9	3.1.3.43	3.60.40.10	active	Family 6	PPM	Pyruvate dehydrogenase phosphatase (PDP)	NA	PPM	PPM	PPm	PDPc	Yes	PP	PPM	PDP	PSTP	PPM	PP2C
PDXP	57026	Q96GD0	3.1.3.3, 3.1.3.74	3.40.50.1000	active	Family 7	HAD	HAD-like	NA	HAD	HAD	NagD	PGP	Yes	PP	Asp-Based PSP	CIN	HAD-like hydrolase	NA	NA
PFKFB1	5207	P16118	3.1.3.46, 2.7.1.105	3.40.50.1240	active	Family 8	histidine phosphatase (HP)	phosphoglycerate mutase (PM)	PFKFB	HP	HP	HP1	PFKFB	Yes	Not present	Not present	Not present	Phosphoglycerate mutase	NA	NA
PFKFB2	5208	O60825	3.1.3.46, 2.7.1.105	3.40.50.1240	active	Family 8	histidine phosphatase (HP)	phosphoglycerate mutase (PM)	PFKFB	HP	HP	HP1	PFKFB	Yes	Not present	Not present	Not present	Phosphoglycerate mutase	NA	NA
PFKFB3	5209	Q16875	3.1.3.46, 2.7.1.105	3.40.50.1240	active	Family 8	histidine phosphatase (HP)	phosphoglycerate mutase (PM)	PFKFB	HP	HP	HP1	PFKFB	Yes	Not present	Not present	Not present	Phosphoglycerate mutase	NA	NA
PFKFB4	5210	Q16877	3.1.3.46, 2.7.1.105	3.40.50.1240	active	Family 8	histidine phosphatase (HP)	phosphoglycerate mutase (PM)	PFKFB	HP	HP	HP1	PFKFB	Yes	Not present	Not present	Not present	Phosphoglycerate mutase	NA	NA
PGAM1	5223	P18669	3.1.3.13, 5.4.2.1, 5.4.2.4	3.40.50.1240	active	Family 8	histidine phosphatase (HP)	phosphoglycerate mutase (PM)	PGAM	HP	HP	HP1	PGAM	Yes	Not present	Not present	Not present	Phosphoglycerate mutase	NA	NA
PGAM2	5224	P15259	3.1.3.13, 5.4.2.1, 5.4.2.4	3.40.50.1240	active	Family 8	histidine phosphatase (HP)	phosphoglycerate mutase (PM)	PGAM	HP	HP	HP1	PGAM	Yes	Not present	Not present	Not present	Phosphoglycerate mutase	NA	NA
PGAM4	441531	Q8N0Y7	3.1.3.13, 5.4.2.1, 5.4.2.4	3.40.50.1240	active	Family 8	histidine phosphatase (HP)	phosphoglycerate mutase (PM)	PGAM	HP	HP	HP1	PGAM	Yes	Not present	Not present	Not present	Phosphoglycerate mutase	NA	NA
PGAM5	192111	Q96HS1	3.1.3.16	3.40.50.1240	active	Family 8	histidine phosphatase (HP)	phosphoglycerate mutase (PM)	PGAM	HP	HP	HP1	PGAM5	Yes	PP	His-Based PTP	PGAM5	Phosphoglycerate mutase	NA	NA
PGP	283871	A6NDG6	3.1.3.18	3.40.50.1000, 3.40.50.10410	active	Family 7	HAD	HAD-like	NA	HAD	HAD	NagD	PGP	Yes	PP	Asp-Based PTP	PGP	HAD-like hydrolase	NA	NA
PHLPP1	23239	O60346	3.1.3.16	3.60.40.10	active	Family 6	PPM	PHLP	NA	PPM	PPM	PPM	PHLPP	Yes	PP	PPM	PP2C	PSTP	PP2C	NA
PHLPP2	23035	Q6ZVD8	3.1.3.16	3.60.40.10	active	Family 6	PPM	PHLP	NA	PPM	PPM	PPM	PHLPP	Yes	PP	PPM	PP2C	PSTP	PPM	PP2C
PHOSPHO1	162466	Q8TCT1	3.1.3.75	3.40.50.1000	active	Family 7	HAD	NA	NA	Not present	Not present	Not present	Not present	No	Not present	Not present	Not present	HAD-like hydrolase	NA	NA
PHOSPHO2	493911	Q8TCD6	3.1.3.74	3.40.50.1000	active	Family 7	HAD	NA	NA	Not present	Not present	Not present	Not present	No	Not present	Not present	Not present	HAD-like hydrolase	NA	NA
PHPT1	29085	Q9NRX4	3.9.1.3	3.50.20.20	active	Family 16	PHP	NA	NA	PHP	PHP	PHP	PHP	Yes	Not present	Not present	Not present	Janus family	NA	NA
PIP4P1	90809	Q86T03	3.1.3.78	NA	active	Not present	Class I Cys-based PTPs	DSP	NA	Not present	Not present	Not present	Not present	No	Not present	Not present	Not present	Inositol 4,5-bisphosphate 4-phosphatase	NA	NA
PIP4P2	55529	Q8N4L2	3.1.3.78	NA	active	Not present	Class I Cys-based PTPs	DSP	NA	Not present	Not present	Not present	Not present	No	Not present	Not present	Not present	Inositol 4,5-bisphosphate 4-phosphatase	NA	NA
PLPP1	8611	O14494	3.1.3.4	1.20.144.10	active	Family 12	glucose_lipid phosphatases	NA	NA	Not present	Not present	Not present	Not present	No	Not present	Not present	Not present	Phosphatidic acid phosphatase (PAP)	NA	NA
PLPP2	8612	O43688	3.1.3.4	1.20.144.10	active	Family 12	glucose_lipid phosphatases	NA	NA	Not present	Not present	Not present	Not present	No	Not present	Not present	Not present	Phosphatidic acid phosphatase (PAP)	NA	NA
PLPP3	8613	O14495	3.1.3.4	1.20.144.10	active	Family 12	glucose_lipid phosphatases	NA	NA	Not present	Not present	Not present	Not present	No	Not present	Not present	Not present	Phosphatidic acid phosphatase (PAP)	NA	NA
PLPP4	196051	Q5VZY2	3.1.3.4	1.20.144.10	active	Family 12	glucose_lipid phosphatases	NA	NA	Not present	Not present	Not present	Not present	No	Not present	Not present	Not present	Phosphatidic acid phosphatase (PAP)	NA	NA
PLPP5	84513	Q8NEB5	3.1.3.4	1.20.144.10	active	Family 12	glucose_lipid phosphatases	NA	NA	Not present	Not present	Not present	Not present	No	Not present	Not present	Not present	Phosphatidic acid phosphatase (PAP)	NA	NA
PLPP6	403313	Q8IY26	3.1.3.-	1.20.144.10	active	Family 12	glucose_lipid phosphatases	NA	NA	Not present	Not present	Not present	Not present	No	Not present	Not present	Not present	Phosphatidic acid phosphatase (PAP)	NA	NA
PLPP7	84814	Q8NBV4	3.1.3.-	1.20.144.10	active	Family 12	glucose_lipid phosphatases	NA	NA	Not present	Not present	Not present	Not present	No	Not present	Not present	Not present	Phosphatidic acid phosphatase (PAP)	NA	NA
PLPPR1	54886	Q8TBJ4	3.1.3.4	1.20.144.10	active	Not present	glucose_lipid phosphatases	NA	NA	Not present	Not present	Not present	Not present	No	Not present	Not present	Not present	Type 2 lipid phosphate phosphatase	NA	NA
PLPPR2	64748	Q96GM1	3.1.3.4	1.20.144.10	active	Family 12	glucose_lipid phosphatases	NA	NA	Not present	Not present	Not present	Not present	No	Not present	Not present	Not present	Phosphatidic acid phosphatase (PAP)	NA	NA
PLPPR3	79948	Q6T4P5	3.1.3.4	1.20.144.10	active	Family 12	glucose_lipid phosphatases	NA	NA	Not present	Not present	Not present	Not present	No	Not present	Not present	Not present	Phosphatidic acid phosphatase (PAP)	NA	NA
PLPPR4	9890	Q7Z2D5	3.1.3.4	1.20.144.10	active	Family 12	glucose_lipid phosphatases	NA	NA	Not present	Not present	Not present	Not present	No	Not present	Not present	Not present	Phosphatidic acid phosphatase (PAP)	NA	NA
PLPPR5	163404	Q32ZL2	3.1.3.-	1.20.144.10	active	Family 12	glucose_lipid phosphatases	NA	NA	Not present	Not present	Not present	Not present	No	Not present	Not present	Not present	Phosphatidic acid phosphatase (PAP)	NA	NA
PMM1	5372	Q92871	5.4.2.8	3.40.50.1000	deprecated	Family 7	Not present	Not present	Not present	Not present	Not present	Not present	Not present	No	Not present	Not present	Not present	eukaryotic PMM family	NA	NA
PNKP	11284	Q96T60	3.1.3.32, 2.7.1.78	3.40.50.1000	active	Family 7	HAD	NA	NA	Not present	Not present	Not present	Not present	No	Not present	Not present	Not present	DNA 3' phosphatase	NA	NA
PP2D1	151649	A8MPX8	NA	3.60.40.10	active	Not present	PPM	NA	NA	PPM	PPM	PPM	PP2D1	Yes	PP	PPM	PP2C	PSTP	PP2C	NA
PPEF1	5475	O14829	3.1.3.16	3.60.21.10	active	Family 5	PPPL	PPP	NA	PPPL	PPPL	PPP	PPP7C	Yes	PP	PPP	PP7	PSTP	PPP	PP7
PPEF2	5470	O14830	3.1.3.16	3.60.21.10	active	Family 5	PPPL	PPP	NA	PPPL	PPPL	PPP	PPP7C	Yes	PP	PPP	PP7	PSTP	PPP	PP7
PPIP5K1	9677	Q6PFW1	NA	NA	active	Not present	histidine phosphatase (HP)	histidine acid phosphatase (HAP)	NA	HP	HP	HP2	PPIP5K	Yes	Not present	Not present	Not present	Histidine phosphatase (HP)	NA	NA
PPIP5K2	23262	O43314	NA	NA	active	Not present	Histidine phosphatase (HP)	histidine acid phosphatase (HAP)	NA	HP	HP	HP2	PPIP5K	Yes	Not present	Not present	Not present	Histidine phosphatase (HP)	NA	NA
PPM1A	5494	P35813	3.1.3.16	3.60.40.10	active	Family 6	PPM	PPM1	NA	PPM	PPM	PPM	PPM1A	Yes	PP	PPM	PP2C	PSTP	PPM	PP2C
PPM1B	5495	O75688	3.1.3.16	3.60.40.10	active	Family 6	PPM	PPM1	NA	PPM	PPM	PPM	PPM1A	Yes	PP	PPM	PP2C	PSTP	PP2C	NA
PPM1D	8493	O15297	3.1.3.16	3.60.40.10	active	Family 6	PPM	PPM1	NA	PPM	PPM	PPM	PPM1D	Yes	PP	PPM	PP2C	PSTP	PP2C	NA
PPM1E	22843	Q8WY54	3.1.3.16	3.60.40.10	active	Family 6	PPM	PPM1	NA	PPM	PPM	PPM	PPM1E	Yes	PP	PPM	PP2C	PSTP	PPM	PP2C
PPM1F	9647	P49593	3.1.3.16	3.60.40.10	active	Family 6	PPM	PPM1	NA	PPM	PPM	PPM	PPM1E	Yes	PP	PPM	PP2C	PSTP	PP2C	NA
PPM1G	5496	O15355	3.1.3.16	3.60.40.10	active	Family 6	PPM	PPM1	NA	PPM	PPM	PPM	PPM1G	Yes	PP	PPM	PP2C	PSTP	PP2C	NA
PPM1H	57460	Q9ULR3	3.1.3.16	3.60.40.10	active	Family 6	PPM	NA	NA	PPM	PPM	PPM	PPM1H	Yes	PP	PPM	PP2C	PSTP	PPM	PP2C
PPM1J	333926	Q5JR12	3.1.3.16	3.60.40.10	active	Family 6	PPM	NA	NA	PPM	PPM	PPM	PPM1H	Yes	PP	PPM	PP2C	PSTP	PPM	PP2C
PPM1K	152926	Q8N3J5	3.1.3.16	3.60.40.10	active	Family 6	PPM	PPM1	NA	PPM	PPM	PPM	PPM1K	Yes	PP	PPM	PP2C	PSTP	PPM	PP2C
PPM1L	151742	Q5SGD2	3.1.3.16	3.60.40.10	active	Family 6	PPM	PPM1	NA	PPM	PPM	PPM	PPM1L	Yes	PP	PPM	PP2C	PSTP	PPM	PP2C
PPM1M	132160	Q96MI6	3.1.3.16	3.60.40.10	active	Family 6	PPM	NA	NA	PPM	PPM	PPM	PPM1H	Yes	PP	PPM	PP2C	PSTP	PPM	PP2C
PPM1N	147699	Q8N819	3.1.3.16	3.60.40.10	active	Family 6	PPM	PPM1	NA	PPM	PPM	PPM	PPM1A	Yes	PP	PPM	PP2C	PSTP	PPM	PP2C
PPP1CA	5499	P62136	3.1.3.16	3.60.21.10	active	Family 5	PPPL	PPP	NA	PPPL	PPPL	PPP	PPP1C	Yes	PP	PPP	PP1	PSTP	PPP	PP1
PPP1CB	5500	P62140	3.1.3.16	3.60.21.10	active	Family 5	PPPL	PPP	NA	PPPL	PPPL	PPP	PPP1C	Yes	PP	PPP	PP1	PSTP	PPP	PP1
PPP1CC	5501	P36873	3.1.3.16	3.60.21.10	active	Family 5	PPPL	PPP	NA	PPPL	PPPL	PPP	PPP1C	Yes	PP	PPP	PP1	PSTP	PPP	PP1
PPP2CA	5515	P67775	3.1.3.16	3.60.21.10	active	Family 5	PPPL	PPP	NA	PPPL	PPPL	PPP	PPP2C	Yes	PP	PPP	PP2A	PSTP	PPP	PP2A
PPP2CB	5516	P62714	3.1.3.16	3.60.21.10	active	Family 5	PPPL	PPP	NA	PPPL	PPPL	PPP	PPP2C	Yes	PP	PPP	PP2A	PSTP	PPP	PP2A
PPP3CA	5530	Q08209	3.1.3.16	3.60.21.10	active	Family 5	PPPL	PPP	NA	PPPL	PPPL	PPP	PPP3C	Yes	PP	PPP	PP2B	PSTP	PPP	PP2B
PPP3CB	5532	P16298	3.1.3.16	3.60.21.10	active	Family 5	PPPL	PPP	NA	PPPL	PPPL	PPP	PPP3C	Yes	PP	PPP	PP2B	PSTP	PPP	PP2B
PPP3CC	5533	P48454	3.1.3.16	3.60.21.10	active	Family 5	PPPL	PPP	NA	PPPL	PPPL	PPP	PPP3C	Yes	PP	PPP	PP2B	PSTP	PPP	PP2B
PPP4C	5531	P60510	3.1.3.16	3.60.21.10	active	Family 5	PPPL	PPP	NA	PPPL	PPPL	PPP	PPP4C	Yes	PP	PPP	PP4	PSTP	PPP	PP4
PPP5C	5536	P53041	3.1.3.16	3.60.21.10	active	Family 5	PPPL	PPP	NA	PPPL	PPPL	PPP	PPP5C	Yes	Not present	Not present	Not present	PSTP	PPP	PP5
PPP6C	5537	O00743	3.1.3.16	3.60.21.10	active	Family 5	PPPL	PPP	NA	PPPL	PPPL	PPP	PP6C	Yes	PP	PPP	PP6	PSTP	PPP	PP6
PPTC7	160760	Q8NI37	3.1.3.16	3.60.40.10	active	Family 6	PPM	NA	NA	PPM	PPM	PPM	PTC7	Yes	PP	PPM	PP2C	PSTP	PPM	PP2C
PSPH	5723	P78330	3.1.3.3	3.40.50.1000	active	Family 7	HAD	NA	NA	Not present	Not present	Not present	Not present	No	Not present	Not present	Not present	SerB family	NA	NA
PTEN	5728	P60484	3.1.3.16, 3.1.3.48, 3.1.3.67	3.90.190.10	active	Family 1	Class I Cys-based PTPs	DSP	PTEN-like	CC1	CC1	PTEN	PTEN	Yes	PP	DSP	PTEN	Class I Cys-based PTPs	VH1-like or DSP	PTEN
PTP4A1	7803	Q93096	3.1.3.48	3.90.190.10	active	Family 1	Class I Cys-based PTPs	DSP	PRL	CC1	CC1	DSP	PRL	Yes	PP	DSP	PRL	Class I Cys-based PTPs	VH1-like or DSP	PRL
PTP4A2	8073	Q12974	3.1.3.48	3.90.190.10	active	Family 1	Class I Cys-based PTPs	DSP	PRL	CC1	CC1	DSP	PRL	Yes	PP	DSP	PRL	Class I Cys-based PTPs	VH1-like or DSP	PRL
PTP4A3	11156	O75365	3.1.3.48	3.90.190.10	active	Family 1	Class I Cys-based PTPs	DSP	PRL	CC1	CC1	DSP	PRL	Yes	PP	DSP	PRL	Class I Cys-based PTPs	VH1-like or DSP	PRL
PTPDC1	138639	A2A3K4	3.1.3.-	3.90.190.10	active	Family 1	Class I Cys-based PTPs	DSP	NA	CC1	CC1	DSP	PTPDC1	Yes	PP	DSP	CDC14	Class I Cys-based PTPs	VH1-like or DSP	CDC14
PTPMT1	114971	Q8WUK0	3.1.3.16, 3.1.3.48	3.90.190.10	active	Family 1	Class I Cys-based PTPs	DSP	NA	CC1	CC1	DSP	PTPMT1	Yes	PP	DSP	aDSP	Class I Cys-based PTPs	VH1-like or DSP	aDSP
PTPN1	5770	P18031	3.1.3.48	3.90.190.10	active	Family 1	Class I Cys-based PTPs	NR-PTP	NA	CC1	CC1	PTP	PTPN1	Yes	PP	Classical PTP	NR-PTP	Class I Cys-based PTPs	Classical PTPs	NR-PTPs
PTPN11	5781	Q06124	3.1.3.48	3.90.190.10	active	Family 1	Class I Cys-based PTPs	NR-PTP	NA	CC1	CC1	PTP	PTPN6	Yes	PP	Classical PTPs	NR-PTPs	Class I Cys-based PTPs	Classical PTPs	NR-PTPs
PTPN12	5782	Q05209	3.1.3.48	3.90.190.10	active	Family 1	Class I Cys-based PTPs	NR-PTP	NA	CC1	CC1	PTP	PTPN12	Yes	PP	Classical PTPs	NR-PTPs	Class I Cys-based PTPs	Classical PTPs	NR-PTPs
PTPN13	5783	Q12923	3.1.3.48	3.90.190.10	active	Family 1	Class I Cys-based PTPs	NR-PTP	NA	CC1	CC1	PTP	PTPN13	Yes	PP	Classical PTPs	NR-PTP	Class I Cys-based PTPs	Classical PTPs	NR-PTPs
PTPN14	5784	Q15678	3.1.3.48	3.90.190.10	active	Family 1	Class I Cys-based PTPs	NR-PTP	NA	CC1	CC1	PTP	PTPN14	Yes	PP	Classical PTPs	NR-PTP	Class I Cys-based PTPs	Classical PTPs	NR-PTPs
PTPN18	26469	Q99952	3.1.3.48	3.90.190.10	active	Family 1	Class I Cys-based PTPs	NR-PTP	NA	CC1	CC1	PTP	PTPN12	Yes	PP	classical PTPs	NR-PTP	Class I Cys-based PTPs	Classical PTPs	NR-PTPs
PTPN2	5771	P17706	3.1.3.48	3.90.190.10	active	Family 1	Class I Cys-based PTPs	NR-PTP	NA	CC1	CC1	PTP	PTPN1	Yes	PP	Classical PTP	NR-PTP	Class I Cys-based PTPs	Classical PTPs	NR-PTPs
PTPN20	26095	Q4JDL3	3.1.3.48	3.90.190.10	active	Family 1	Class I Cys-based PTPs	NR-PTP	NA	CC1	CC1	PTP	PTPN13	Yes	PP	Classical PTPs	NR-PTP	Class I Cys-based PTPs	Classical PTPs	NR-PTPs
PTPN21	11099	Q16825	3.1.3.48	3.90.190.10	active	Family 1	Class I Cys-based PTPs	NR-PTP	NA	CC1	CC1	PTP	PTPN14	Yes	PP	Classical PTPs	NR-PTP	Class I Cys-based PTPs	Classical PTPs	NR-PTPs
PTPN22	26191	Q9Y2R2	3.1.3.48	3.90.190.10	active	Family 1	Class I Cys-based PTPs	NR-PTP	NA	CC1	CC1	PTP	PTPN12	Yes	PP	Classical PTPs	NR-PTPs	Class I Cys-based PTPs	Classical PTPs	NR-PTPs
PTPN23	25930	Q9H3S7	3.1.3.48	3.90.190.10	active	Family 1	Class I Cys-based PTPs	NR-PTP	NA	CC1	CC1	PTP	PTPN23	Yes	PP	classical PTPs	NR-PTP	Class I Cys-based PTPs	Classical PTPs	NR-PTPs
PTPN3	5774	P26045	3.1.3.48	3.90.190.10	active	Family 1	Class I Cys-based PTPs	NR-PTP	NA	CC1	CC1	PTP	PTPN3	Yes	PP	Classical PTPs	NR-PTPs	Class I Cys-based PTPs	Classical PTPs	NR-PTPs
PTPN4	5775	P29074	3.1.3.48	3.90.190.10	active	Family 1	Class I Cys-based PTPs	NR-PTP	NA	CC1	CC1	PTP	PTPN3	Yes	PP	Classical PTPs	NR-PTPs	Class I Cys-based PTPs	Classical PTPs	NR-PTPs
PTPN5	84867	P54829	3.1.3.48	3.90.190.10	active	Family 1	Class I Cys-based PTPs	NR-PTP	NA	CC1	CC1	PTP	PTPN5_RR	Yes	PP	Classical PTPs	R-PTPs	Class I Cys-based PTPs	Classical PTPs	NR-PTPs
PTPN6	5777	P29350	3.1.3.48	3.90.190.10	active	Family 1	Class I Cys-based PTPs	NR-PTP	NA	CC1	CC1	PTP	PTPN6	Yes	PP	Classical PTPs	NR-PTPs	Class I Cys-based PTPs	Classical PTPs	NR-PTPs
PTPN7	5778	P35236	3.1.3.48	3.90.190.10	active	Family 1	Class I Cys-based PTPs	NR-PTP	NA	CC1	CC1	PTP	PTPN5_RR	Yes	PP	Classical PTPs	R-PTPs	Class I Cys-based PTPs	Classical PTPs	NR-PTPs
PTPN9	5780	P43378	3.1.3.48	3.90.190.10	active	Family 1	Class I Cys-based PTPs	NR-PTP	NA	CC1	CC1	PTP	PTPN9	Yes	PP	Classical PTPs	NR-PTPs	Class I Cys-based PTPs	Classical PTPs	NR-PTPs
PTPRA	5786	P18433	3.1.3.48	3.90.190.10	active	Family 1	Class I Cys-based PTPs	R-PTP	NA	CC1	CC1	PTP	PTPRA	Yes	PP	Classical PTP	R-PTP	Class I Cys-based PTPs	Classical PTPs	R-PTPs
PTPRB	5787	P23467	3.1.3.48	3.90.190.10	active	Family 1	Class I Cys-based PTPs	R-PTP	NA	CC1	CC1	PTP	PTPRB	Yes	PP	Classical PTP	R-PTP	Class I Cys-based PTPs	Classical PTPs	R-PTPs
PTPRC	5788	P08575	3.1.3.48	3.90.190.10	active	Family 1	Class I Cys-based PTPs	R-PTP	NA	CC1	CC1	PTP	PTPRC	Yes	PP	Classical PTP	R-PTP	Class I Cys-based PTPs	Classical PTPs	R-PTPs
PTPRD	5789	P23468	3.1.3.48	3.90.190.10	active	Family 1	Class I Cys-based PTPs	R-PTP	NA	CC1	CC1	PTP	PTPRD	Yes	PP	Classical PTP	R-PTP	Class I Cys-based PTPs	Classical PTPs	R-PTPs
PTPRE	5791	P23469	3.1.3.48	3.90.190.10	active	Family 1	Class I Cys-based PTPs	R-PTP	NA	CC1	CC1	PTP	PTPRA	Yes	PP	Classical PTP	R-PTP	Class I Cys-based PTPs	Classical PTPs	R-PTPs
PTPRF	5792	P10586	3.1.3.48	3.90.190.10	active	Family 1	Class I Cys-based PTPs	R-PTP	NA	CC1	CC1	PTP	PTPRD	Yes	PP	Classical PTP	R-PTP	Class I Cys-based PTPs	Classical PTPs	R-PTPs
PTPRG	5793	P23470	3.1.3.48	3.90.190.10	active	Family 1	Class I Cys-based PTPs	R-PTP	NA	CC1	CC1	PTP	PTPRG	Yes	PP	Classical PTP	R-PTP	Class I Cys-based PTPs	Classical PTPs	R-PTPs
PTPRH	5794	Q9HD43	3.1.3.48	3.90.190.10	active	Family 1	Class I Cys-based PTPs	R-PTP	NA	CC1	CC1	PTP	PTPRB	Yes	PP	classical PTPs	R-PTP	Class I Cys-based PTPs	Classical PTPs	R-PTPs
PTPRJ	5795	Q12913	3.1.3.48	3.90.190.10	active	Family 1	Class I Cys-based PTPs	R-PTP	NA	CC1	CC1	PTP	PTPRB	Yes	PP	Classical PTPs	R-PTP	Class I Cys-based PTPs	Classical PTPs	R-PTPs
PTPRK	5796	Q15262	3.1.3.48	3.90.190.10	active	Family1	Class I Cys-based PTPs	R-PTP	NA	CC1	CC1	PTP	PTPRK	Yes	PP	Classical PTPs	R-PTPs	Class I Cys-based PTPs	Classical PTPs	R-PTPs
PTPRM	5797	P28827	3.1.3.48	3.90.190.10	active	Family 1	Class I Cys-based PTPs	R-PTP	NA	CC1	CC1	PTP	PTPRK	Yes	PP	Classical PTP	R-PTP	Class I Cys-based PTPs	Classical PTPs	R-PTPs
PTPRN	5798	Q16849	3.1.3.48	3.90.190.10	inactive	Family 1	Class I Cys-based PTPs	R-PTP	NA	CC1	CC1	PTP	PTPRN	Yes	PP	Classical PTPs	R-PTPs	Class I Cys-based PTPs	Classical PTPs	R-PTPs
PTPRN2	5799	Q92932	3.1.3.48	3.90.190.10	active	Family 1	Class I Cys-based PTPs	R-PTP	NA	CC1	CC1	PTP	PTPRN	Yes	PP	classical PTPs	R-PTP	Class I Cys-based PTPs	Classical PTPs	R-PTPs
PTPRO	5800	Q16827	3.1.3.48	3.90.190.10	active	Family 1	Class I Cys-based PTPs	R-PTP	NA	CC1	CC1	PTP	PTPRB	Yes	PP	Classical PTPs	R-PTPs	Class I Cys-based PTPs	Classical PTPs	R-PTPs
PTPRQ	374462	Q9UMZ3	3.1.3.-, 3.1.3.48	3.90.190.10	active	Family 1	Class I Cys-based PTPs	R-PTP	NA	CC1	CC1	PTP	PTPRB	Yes	PP	classical PTPs	R-PTP	Class I Cys-based PTPs	Classical PTPs	R-PTPs
PTPRR	5801	Q15256	3.1.3.48	3.90.190.10	active	Family 1	Class I Cys-based PTPs	R-PTP	NA	CC1	CC1	PTP	PTPN5_RR	Yes	PP	Classical PTPs	R-PTPs	Class I Cys-based PTPs	Classical PTPs	R-PTPs
PTPRS	5802	Q13332	3.1.3.48	3.90.190.10	active	Family 1	Class I Cys-based PTPs	R-PTP	NA	CC1	CC1	PTP	PTPRD	Yes	PP	Classical PTPs	R-PTPs	Class I Cys-based PTPs	Classical PTPs	R-PTPs
PTPRT	11122	O14522	3.1.3.48	3.90.190.10	active	Family 1	Class I Cys-based PTPs	R-PTP	NA	CC1	CC1	PTP	PTPRK	Yes	PP	Classical PTP	R-PTP	Class I Cys-based PTPs	Classical PTPs	R-PTPs
PTPRU	10076	Q92729	3.1.3.48	3.90.190.10	active	Family 1	Class I Cys-based PTPs	R-PTP	NA	CC1	CC1	PTP	PTPRK	Yes	PP	classical PTPs	R-PTP	Class I Cys-based PTPs	Classical PTPs	R-PTPs
PTPRZ1	5803	P23471	3.1.3.48	3.90.190.10	active	Family 1	Class I Cys-based PTPs	R-PTP	NA	CC1	CC1	PTP	PTPRG	Yes	PP	Classical PTP	R-PTP	Class I Cys-based PTPs	Classical PTPs	R-PTPs
PUDP	8226	Q08623	3.1.3.n6	3.40.50.1000	active	Family 7	HAD	NA	NA	Not present	Not present	Not present	Not present	No	Not present	Not present	Not present	HAD-like hydrolase	NA	NA
PXYLP1	92370	Q8TE99	3.1.3.2	3.40.50.1240	active	Family 8	histidine phosphatase (HP)	Histidine acid phosphatase (HAP)	NA	HP	HP	HP2	PXYLP1	Yes	Not present	Not present	Not present	Histidine acid phosphatase	NA	NA
RNGTT	8732	O60942	3.1.3.33, 2.7.7.50	3.90.190.10	active	Family 1	Class I Cys-based PTPs	DSP	NA	CC1	CC1	DSP	RNGTT	Yes	PP	DSP	aDSP	Class I Cys-based PTPs	VH1-like or DSP	aDSP
SACM1L	22908	Q9NTJ5	3.1.3.-	NA	active	Family 13	SAC domain phosphatases	NA	NA	CC1	CC1	SAC	SAC1	Yes	Not present	Not present	Not present	SAC domain family	NA	NA
SBF1	6305	O95248	NA	NA	inactive	Family 1	Class I Cys-based PTPs	DSP	Myotubularin	CC1	CC1	Myotubularin	MTMR5	Yes	PP	DSP	Myotubularins	Class I Cys-based PTPs	VH1-like or DSP	Myotubularins
SBF2	81846	Q86WG5	NA	NA	inactive	Family 1	Class I Cys-based PTPs	DSP	Myotubularin	CC1	CC1	Myotubularin	MTMR5	Yes	PP	DSP	Myotubularins	Class I Cys-based PTPs	VH1-like or DSP	Myotubularins
SGPP1	81537	Q9BX95	3.1.3.-	1.20.144.10	active	Family 12	glucose_lipid phosphatases	NA	NA	Not present	Not present	Not present	Not present	No	Not present	Not present	Not present	Type 2 lipid phosphate phosphatase	NA	NA
SGPP2	79871	Q8IXW5	3.1.3.16	1.25.40.820	active	Family 17	RPAP	NA	NA	RTR1	RTR1	RTR1	RTR1	Yes	Not present	Not present	Not present	RNA polymerase II-associated protein 2 (RPAP2)	NA	NA
SSH1	54434	Q8WYL5	3.1.3.16, 3.1.3.48	3.90.190.10	active	Family 1	Class I Cys-based PTPs	DSP	NA	CC1	CC1	DSP	Slingshot	Yes	PP	DSP	SSH	Class I Cys-based PTPs	VH1-like or DSP	Slingshots
SSH2	85464	Q76I76	3.1.3.16, 3.1.3.48	3.90.190.10	active	Family 1	Class I Cys-based PTPs	DSP	NA	CC1	CC1	DSP	Slingshot	Yes	PP	DSP	SSH	Class I Cys-based PTPs	VH1-like or DSP	Slingshots
SSH3	54961	Q8TE77	3.1.3.16, 3.1.3.48	3.90.190.10	active	Family 1	Class I Cys-based PTPs	DSP	NA	CC1	CC1	DSP	Slingshot	Yes	PP	DSP	SSH	Class I Cys-based PTPs	VH1-like or DSP	Slingshots
SSU72	29101	Q9NP77	3.1.3.16	3.40.50.2300	active	Family 18	SSU72	NA	NA	CC2	CC2	SSU72	SSU72	Yes	PP	PTP-Other	SSU72	SSU72 phosphatase	NA	NA
STYX	6815	Q8WUJ0	NA	3.90.190.10	inactive	Family 1	Class I Cys-based PTPs	DSP	NA	CC1	CC1	DSP	STYX	Yes	PP	DSP	MKP	Class I Cys-based PTPs	VH1-like or DSP	aDSP
STYXL1	51657	Q9Y6J8	NA	3.90.190.10	inactive	Family 1	Class I Cys-based PTPs	DSP	NA	CC1	CC1	DSP	STYXL1	Yes	PP	DSP	MKP	Class I Cys-based PTPs	VH1-like or DSP	aDSP
SYNJ1	8867	O43426	3.1.3.36	3.60.10.10	active	Family 11	Inositol-5-phosphatases (IP)	NA	NA	CC1	CC1	SAC	Synaptojanin	Yes	Not present	Not present	Not present	Inositol-1,4,5-trisphosphate 5-phosphatase	NA	NA
SYNJ2	8871	O15056	3.1.3.36	3.60.10.10	active	Family 11	Inositol-5-phosphatases (IP)	NA	NA	CC1	CC1	SAC	Synaptojanin	Yes	Not present	Not present	Not present	Inositol-1,4,5-trisphosphate 5-phosphatase	NA	NA
TAB1	10454	Q15750	NA	3.60.40.10	active	Not present	PPM	NA	NA	PPM	PPM	PPM	TAB1	Yes	PP	PPM	PP2C	PSTP	PPM	PP2C
TIGAR	57103	Q9NQ88	3.1.3.46	3.40.50.1240	active	Family 8	histidine phosphatase (HP)	phosphoglycerate mutase (PM)	NA	HP	HP	HP1	TIGAR	Yes	Not present	Not present	Not present	Phosphoglycerate mutase	NA	NA
TIMM50	92609	Q3ZCQ8	NA	3.40.50.1000	active	Family 7	HAD	FCP	NA	HAD	HAD	FCP	TIM50	Yes	PP	Asp-Based PSP	FCP	PSTP	FCP	SCP
TNS1	7145	Q9HBL0	NA	3.90.190.10	inactive	Family 1	Class I Cys-based PTPs	DSP	PTEN-like	CC1	CC1	PTEN	Tensin	Yes	PP	DSP	PTEN	Class I Cys-based PTPs	VH1-like or DSP	PTEN
TNS2	23371	Q63HR2	3.1.3.-	3.90.190.10	active	Family 1	Class I Cys-based PTPs	DSP	PTEN-like	CC1	CC1	PTEN	Tensin	Yes	PP	DSP	PTEN	Class I Cys-based PTPs	VH1-like or DSP	PTEN
TNS3	64759	Q68CZ2	3.1.3.-	3.90.190.10	active	Family 1	Class I Cys-based PTPs	DSP	PTEN-like	CC1	CC1	PTEN	Tensin	Yes	PP	DSP	PTEN	Class I Cys-based PTPs	VH1-like or DSP	PTEN
TPTE	7179	P56180	3.1.3.67	3.90.190.10	active	Family 1	Class I Cys-based PTPs	DSP	PTEN-like	CC1	CC1	PTEN	VSP	Yes	PP	DSP	PTEN	Class I Cys-based PTPs	VH1-like or DSP	PTEN
TPTE2	93492	Q6XPS3	3.1.3.67	3.90.190.10	active	Family 1	Class I Cys-based PTPs	DSP	PTEN-like	CC1	CC1	PTEN	VSP	Yes	PP	DSP	PTEN	Class I Cys-based PTPs	VH1-like or DSP	PTEN
UBASH3A	53347	P57075	NA	3.40.50.1240	inactive	Family 8	histidine phosphatase (HP)	phosphoglycerate mutase (PM)	NA	HP	HP	HP1	STS	Yes	PP	His-Based PTP	TULA	Phosphoglycerate mutase	NA	NA
UBASH3B	84959	Q8TF42	3.1.3.48	3.40.50.1240	active	Family 8	histidine phosphatase (HP)	phosphoglycerate mutase (PM)	NA	HP	HP	HP1	STS	Yes	PP	His-Based PTP	TULA	Phosphoglycerate mutase	NA	NA
UBLCP1	134510	Q8WVY7	3.1.3.16	3.40.50.1000	active	Family 7	HAD	FCP	NA	HAD	HAD	FCP	UBLCP1	Yes	PP	Asp-Based PSP	FCP	PSTP	FCP	SCP
VPS29	51699	Q9UBQ0	3.1.3.3	3.60.21.10	active	Family 5	PPPL	NA	NA	Not present	Not present	Not present	Not present	No	Not present	Not present	Not present	Vacuolar protein sorting 29 (VPS29) family	NA	NA
														* refers to supplemen- tary table in Chen, M. J., Dixon, J. E., and Manning, G. (2017) Sci Signal 10, pii: eaag1796.
