# Supplementary material for: The human DEPhOsphorylation Database DEPOD: 2019 update
Source: Database (Oxford). 2019 Dec 14;2019:baz133. doi: 10.1093/database/baz133 (PMC6911163; doi:10.1093/database/baz133)
Supplement: DEPOD_Supplementary_Table_S3_baz133 [file depod_supplementary_table_s3_baz133.xls]

## Sheet: papers_scanned
PubmedID	Decision	Reason/Notes
25438055	Y	PP2A-cMyc in vitro
25487150	Y - ?	PP1-PP2A proof in yeast and interaction in humans
25531779	Y	PP1 – MLC2 (Matsumura F, BBRC 2008, Hartshorne DJ, JBC, 2004), ERM family – PP1 (Fukata Y, JCB, 1998), MST3 and 4 are potential substrates of PP2A and the interaction is mediated by FAM40A and B1 proteins – co-IP of PP2 and FAM40s and phenotypic effect in cells
25535246	N	No dePO4 shown
25593058	N	No dePO4 shown
25604459	N	No dePO4 shown
25609649	N	No dePO4 shown
25640309	N	No dePO4 shown
25665578	N	No dePO4 shown
25720963	Y	CN dePO4rylates TFEB at Ser211 and Ser142 in vitro
25751139	N	No dePO4 shown
25814554	N	dePO4 shown using non-specific pY-Ppase inhibitor H2O2
25852190	N	No dePO4 shown
25910212	N	No dePO4 shown
25915125	N	No dePO4 shown
26221972	N	No dePO4 shown
26259872	N	No dePO4 shown
26465331	N	No dePO4 shown
26492563	N	No dePO4 shown
26496226	N	No dePO4 shown
26496610	N	No dePO4 shown
26514267	N	No dePO4 shown
26638075	N	No dePO4 shown
26752685	N	No dePO4 shown
26760201	Y	hydrolysis, KD, localization defects, Non-protein substrate PI(3)P by (Q13496) MTM1; CG2;
26787466	N	No dePO4 shown; Ppase activity of MTMR3 is not necessary for interaction w mTORC1
26816005	N	No dePO4 shown
26824392	N	No dePO4 shown
26871637	N	No dePO4 shown
26972000	N	No dePO4 shown
27086506	N	No dePO4 shown
27107012	N	No dePO4 shown
27173435	N	No dePO4 shown
27291054	N	No dePO4 shown
27505673	N	No dePO4 shown
27705803	N	No dePO4 shown
28007913	N	No dePO4 shown
28046066	N	No dePO4 shown
28330616	N	“several phosphosites on striatin module kinase STK26 and striatins (STRN, STRN3, and STRP1) were detected upon OA treatment. These site-specific phosphorylation changes could be explained by their hyper-phosphorylation after OA-induced inhibition of PP2A activity, which overall modulates their phosphorylation state and assembly around the catalytic core (Figure S8A; Table S3B)”
28380382	N	No dePO4 shown
28777577	N	No dePO4 shown
28877994	N	No dePO4 shown
29426014		No full text

## Sheet: all_papers
All 436 papers	Papers published between 01-01-2015 and 31-10-2018
10209036	29426014
10369126	28877994
10382761	28777577
10397721	28380382
10480872	28330616
10488096	28046066
10542231	28007913
10648410	27705803
10655584	27505673
10660611	27291054
10660620	27173435
10704309	27107012
10704825	27086506
10713667	26972000
10748157	26871637
10764762	26824392
10807923	26816005
10809770	26787466
10826496	26760201
10918185	26752685
11086001	26638075
11158326	26514267
11292345	26496610
11313386	26496226
11320080	26492563
11342028	26465331
11356191	26259872
11432792	26221972
11483597	25915125
11489943	25910212
11504734	25852190
11522786	25814554
11526512	25751139
11544253	25720963
11559703	25665578
11714803	25640309
11786908	25609649
11882361	25604459
12029088	25593058
12070037	25535246
12095257	25531779
12163025	25487150
12176037	25438055
12185196
12207026
12419256
12421765
12504111
12507293
12577067
12614164
12620389
12724420
12761178
12771128
12791772
12837694
12840032
12847286
12871587
12902344
12915445
1328865
14516276
14527956
14532330
14559997
14603323
14652006
14676191
14698303
14743216
14764652
14968112
15090612
15105431
15159416
15161933
15173315
15174051
15175163
15231748
15240681
15383276
15385968
15546884
15549731
15556604
15557341
15592458
15644415
15670829
15687260
15761952
15778465
15930137
15936019
15946252
15951562
15978577
16002321
16038800
16049941
16085932
16099422
16126728
16129692
16137687
16147992
16169070
16189514
16273093
16273344
16275660
16286470
16302969
16306228
16337946
16456542
16531226
16537434
16541025
16567647
16649996
16672277
16684964
16713569
16724108
16729043
16769727
16872604
16893970
16902405
16930557
16963136
17022978
17043677
17055435
17092689
17110335
17215244
17218262
17230191
17240990
17257598
17274640
17274953
17290227
17314511
17332742
17342744
17353931
17360629
17384681
17474147
17500595
17511879
17517630
17529992
17540176
17572683
17620599
17947393
17979178
18056643
18056802
18064632
18083097
18186651
18230650
18255255
18394995
18448430
18539136
18579758
18624398
18654987
18692052
18715871
18716626
18729074
18782753
18802077
18842582
18977201
19022774
19060904
19135240
19155274
19156129
19293187
19303849
19329994
19331823
19343720
19345329
19369943
19371722
19380743
19389623
19440292
19447967
19470455
19486527
19497856
19536138
19596235
19615732
19710015
19712109
19732724
19738201
19816407
19875381
19896943
19903340
19915589
20016286
20029029
20110348
20123964
20133759
20195357
20231380
20360068
20368287
20467437
20562859
20562864
20596030
20598684
20627780
20639902
20706999
20711181
20801214
20818333
20826336
20849852
20861839
20936779
20969868
21044950
21098020
21119599
21135508
21150319
21182205
21241890
21343306
21360678
21376233
21378754
21382349
21397856
21460856
21505799
21516116
21565611
21637298
21666598
21690299
21706016
21725282
21804599
21806989
21812934
21878643
21888893
21900206
21903422
21952639
21958460
21960005
21969550
21971085
21972092
21983900
21988832
21998301
22016384
22134922
22157815
22244754
22265414
22304920
22305495
22321011
22365833
22582013
22623428
22624718
22647598
22653443
22677168
22940584
23022380
23145062
23178491
23185017
23260140
23263864
23275563
23322602
23346089
23386615
23396208
23397142
23414517
23455922
23455924
23514585
23555304
23602568
23650535
23669360
23752268
23754495
23871208
23892082
23917616
23937259
23940795
24012959
24126060
24189400
24255178
24316673
24366813
24412244
24502978
24525234
24642916
24656772
24656813
24657436
24658140
24705354
24728074
24781523
24811749
24835590
24976139
24997600
25036637
25040622
25043030
25081058
25107275
25158884
25216046
25241761
25277244
25283809
25416956
25438055
25487150
25525879
25531779
25535246
25593058
25604459
25609649
25640309
25665578
25720963
25751139
25814554
25852190
25910212
25915125
26221972
26259872
26465331
26492563
26496226
26496610
26514267
26638075
26752685
26760201
26787466
26816005
26824392
26871637
26972000
27086506
27107012
27173435
27291054
27505673
27705803
28007913
28046066
28330616
28380382
28777577
28877994
29426014
7228577
7493946
7523381
7528537
7528577
7592815
7642582
7644510
8392071
8524402
8574854
8577729
8615784
8617797
8648092
8691146
8691154
8895367
8999861
9020117
9045636
9148918
9162089
9312087
9341175
9392697
9407132
9593725
9600099
9600917
9603468
9632781
9647778
9751747
9774457
9857189
9973406
